# Supplementary material for: Bromo Analogues of Active 3,4,5,4′-Tetramethoxy-trans-stilbene (DMU-212)—A New Path of Research to Anticancer Agents
Source: Molecules. 2025 Dec 15;30(24):4788. doi: 10.3390/molecules30244788 (PMC12735739; doi:10.3390/molecules30244788)
Supplement: Supplementary file 1 [file molecules-30-04788-s001.zip]

Archive with 1 entries (1 files):
- molecules-3989948-supplementary.pdf
